# Supplementary material for: Nitric oxide- induced AtAO3 differentially regulates plant defense and drought tolerance in Arabidopsis thaliana
Source: BMC Plant Biol. 2019 Dec 30;19:602. doi: 10.1186/s12870-019-2210-3 (PMC6937950; doi:10.1186/s12870-019-2210-3)
Supplement: Supplementary file 1 — Additional file 1. List of ABA metabolism-related genes that showed response to 1 mM CySNO in the RNA-seq-based transcriptome. [file 12870_2019_2210_MOESM1_ESM.xlsx]

## Sheet: Sheet1
Supplementary Table S2. List of ABA-metabolism related genes that showed response to 1mM CySNO in RNA-seq based transcriptome
	Acc	Name	FPKM(1)	FPKM(2)	Log2 Fold change	p-value	q-value	Annotation	Annotation (Originally CUFF)
1	AT1G16540	SIR3	4	8.99	1.16894	0.008059	0.024807	Encodes molybdenum cofactor sulfurase. Involved in Moco biosynthesis. Involved in the conversion of ABA-aldehyde to ABA, the last step of abscisic acid (ABA) biosynthesis. sir loss-of-function mutants are resistant to sirtinol, a modulator of auxin signaling.N terminal domain is similar to bacterial NifS suggesting a common mechanism for sulphur mobilization and transfer. Also involved in protein…
2	AT1G28200	FIP1	24	65.89	1.45695	2.3e-05	0.000145	VirF-interacting protein FIP1
3	AT2G22475	GEM	7.76	30.09	1.95504	0	1e-06	Encodes GL2-expression modulator (GEM). Involved in the spatial control of cell division, patterning and differentiation of Arabidopsis root epidermal cells. GEM interacts with CDT1, a DNA replication protein and TTG1 (TRANSPARENT TESTA GLABRA1), a WD40-repeat protein involved in GL2-dependent cell fate decision. GEM seems to participate in the maintenance of a repressor histone H3 epigenetics st…
4	AT2G27150	At-AO3	9	25.4	1.49737	3.4e-05	0.000204	Encodes the aldehyde oxidase delta isoform catalyzing the final step in abscisic acid biosynthesis.
5	AT2G30470	HSI2	14.93	65.14	2.12498	0	0	HSI2 is a member of a novel family of B3 domain proteins with a sequence similar to the ERF-associated amphiphilic repression (EAR) motif. It functions as an active repressor of the Spo minimal promoter (derived from a gene for sweet potato sporamin A1) through the EAR motif. It contains a plant-specific B3 DNA-binding domain. The Arabidopsis genome contains 42 genes with B3 domains which could b…
6	AT2G40170	EM6	0.1	2.32	1.79769e+308	0.004756	0.015892	Encodes a group 1 LEA gene that is activated by direct binding of ABI5 to its promoter and is involved in response to ABA. Is required for normal seed development. Involved in regulating the timing of dessication tolerance and rate of water loss during seed maturation.
7	AT2G47770	ATTSPO	0.24	5.31	4.44528	0	0	Encodes a membrane-bound protein designated AtTSPO (Arabidopsis thaliana TSPO-related). AtTSPO is related to the bacterial outer membrane tryptophan-rich sensory protein (TspO) and the mammalian mitochondrial 18 kDa Translocator Protein (18 kDa TSPO), members of the TspO/MBR domain-containing membrane proteins. Mainly detected in dry seeds, but can be induced in vegetative tissues by osmotic or s…
8	AT3G02480	-	0.14	4.53	4.9673	0.000226	0.001123	Late embryogenesis abundant protein (LEA) family protein; BEST Arabidopsis thaliana protein match is: Late embryogenesis abundant protein (LEA) family protein (TAIR:AT5G38760.1); Has 213 Blast hits to 189 proteins in 38 species: Archae - 0; Bacteria - 0; Metazoa - 9; Fungi - 12; Plants - 190; Viruses - 0; Other Eukaryotes - 2 (source: NCBI BLink).
9	AT3G14440	NCED3	9.95	133.53	3.74604	0	0	Encodes 9-cis-epoxycarotenoid dioxygenase, a key enzyme in the biosynthesis of abscisic acid. Regulated in response to drought and salinity. Expressed in roots, flowers and seeds. Localized to the chloroplast stroma and thylakoid membrane.
10	AT4G19230	CYP707A1	0.87	29.41	5.07377	0	0	Encodes a protein with ABA 8'-hydroxylase activity, involved in ABA catabolism. Member of the CYP707A gene family. CYP707A1 appears to play an important role in determining the ABA levels in dry seeds. Gene involved in postgermination growth. Overexpression of CYP707A1 leads to a decrease in ABA levels and a reduction in after-ripening period to break dormancy.
11	AT4G24960	ATHVA22D	22.52	273.58	3.60266	0	0	Homologous to a eukaryote specific ABA- and stress-inducible gene first isolated from barley. Groups in one subfamily with ATHVA22E. Along with other members of the ATHVA22 family, it may be involved in regulation of autophagy during development.
12	AT4G26080	ABI1	40.6	319.56	2.97667	0	0	Involved in abscisic acid (ABA) signal transduction. Negative regulator of ABA promotion of stomatal closure.
13	AT5G13200	AT5G13200	17.12	356.46	4.37957	0	0	Encodes a protein with unknown function that is involved in hormone mediated regulation of seed germination/dormancy.
14	AT5G15960	KIN1	0.38	86.23	7.83951	0	0	cold and ABA inducible protein kin1, possibly functions as an anti-freeze protein. Transcript level of this gene is induced by cold, ABA, dehydration and osmoticum (mannitol). However, protein activity of GUS fused to the promoter of this gene is inhibited by cold treatment, suggesting an inhibition of the protein by increased transcript level.
15	AT5G50720	ATHVA22E	3.73	39.98	3.42145	0	0	Encodes one of five HVA22 homologs in Arabidopsis. HVA22 is an ABA- and stress-inducible gene first isolated from barley. Members of this gene family have only been found in eukaryotes. AtHVA22e mRNA is upregulated to varying degrees in response to cold stress, salt stress, ABA treatment or dehydration.
16	AT5G57050	ABI2	13.55	42.51	1.64969	2.4e-05	0.000152	Encodes a protein phosphatase 2C and is involved in ABA signal transduction. Binds fibrillin preprotein in vitro and in vivo.
17	AT5G59220	HAI1	1.55	206.79	7.0643	0	0	Encodes a member of the PP2C family (Clade A protein phosphatases type 2C). Functions as a negative regulator of osmotic stress and ABA signaling.
18	AT5G67030	NPQ2	557.95	224.86	-1.31109	0.000813	0.00348	Encodes a single copy zeaxanthin epoxidase gene that functions in first step of the biosynthesis of the abiotic stress hormone abscisic acid (ABA). Mutants in this gene are unable to express female sterility in response to beta-aminobutyric acid, as wild type plants do.
19	AT4G19170	NCED4	470.26	58.79	-2.99975	0	0	chloroplast-targeted member of a family of enzymes similar to nine-cis-epoxycarotenoid dioxygenase
20	AT1G52340	SDR1	19.86	4.9	-2.01975	1e-06	4e-06	Encodes a cytosolic short-chain dehydrogenase/reductase involved in the conversion of xanthoxin to ABA-aldehyde during ABA biosynthesis. Mutants are insensitive to sucrose and glucose.
21	AT3G63210	MARD1	16.22	2.66	-2.60799	0	0	encodes a novel zinc-finger protein with a proline-rich N-terminus, identical to senescence-associated protein SAG102
22	AT1G69700	HVA22C	12.57	4.22	-1.57378	0.001036	0.004297	Part of the AtHVA22 family. Protein expression is ABA- and stress-inducible.
23	AT1G74520	HVA22A	34.65	11.42	-1.60162	3.4e-05	0.000206	Part of the AtHVA22a family. Protein expression is ABA- and stress-inducible.
24	AT5G23370	-	2.27	0.46	-2.29632	0.001645	0.006389	GRAM domain-containing protein / ABA-responsive protein-related; CONTAINS InterPro DOMAIN/s: GRAM (InterPro:IPR004182); BEST Arabidopsis thaliana protein match is: GRAM domain-containing protein / ABA-responsive protein-related (TAIR:AT5G23350.1); Has 1807 Blast hits to 1807 proteins in 277 species: Archae - 0; Bacteria - 0; Metazoa - 736; Fungi - 347; Plants - 385; Viruses - 0; Other Eukaryotes …
25	AT3G43600	AAO2	5.3	1.08	-2.29462	0	0	Encodes an aldehyde oxidase. AAO2 does not appear to act on abscisic aldehyde in vitro but it is possible that it may function in abscisic acid biosynthesis when the activity of At2g27150 (AAO3), the primary abscisic aldehyde oxidase, is lost.
26	AT1G19950	HVA22H	3.57	0.32	-3.45939	0	3e-06	HVA22-like protein H (ATHVA22H) (HVA22H); CONTAINS InterPro DOMAIN/s: TB2/DP1/HVA22 related protein (InterPro:IPR004345); BEST Arabidopsis thaliana protein match is: Abscisic acid-responsive (TB2/DP1, HVA22) family protein (TAIR:AT5G42560.1)
